# Supplementary material for: Thiolated Chitosan as an Intestinal Absorption Carrier with Hesperidin Encapsulation for Obesity Treatment
Source: Nutrients. 2021 Dec 9;13(12):4405. doi: 10.3390/nu13124405 (PMC8706427; doi:10.3390/nu13124405)
Supplement: Supplementary file 1 [file nutrients-13-04405-s001.zip]

Archive with 1 entries (1 files):
- nutrients-1449379-supplementary.pdf
